# Supplementary material for: Knowledge, Awareness, Attitudes, Acceptance, and Uptake of the Herpes Zoster Vaccine in Saudi Arabia: A Scoping Review
Source: Vaccines (Basel). 2026 Jun 26;14(7):565. doi: 10.3390/vaccines14070565 (PMC13417063; doi:10.3390/vaccines14070565)
Supplement: Supplementary file 1 [file vaccines-14-00565-s001.zip]

Archive with 1 entries (1 files):
- vaccines-4364169-supplementary.pdf
